# Supplementary material for: Association of genetic variations in FOXO3 gene with susceptibility to noise induced hearing loss in a Chinese population
Source: PLoS One. 2017 Dec 8;12(12):e0189186. doi: 10.1371/journal.pone.0189186 (PMC5722378; doi:10.1371/journal.pone.0189186)
Supplement: S1 File — Demographic characteristics and genotype result of each subject. (XLS) [file pone.0189186.s001.xls]

## Sheet: sheet1
group	sex	age	smoke	drink	expyear	explevel	rs2802292	rs10457180	rs12206094
1	1	40	1	2	20	86	GT	AG	CT
1	1	38	1	1	18	85	TT	AA	CC
1	1	44	3	1	20	86	TT	AA	CC
1	1	42	1	1	25	93	GT	AG	CC
1	1	47	1	3	30	85	TT	AA	CC
1	1	38	3	3	20	92	GT	AG	CC
1	1	40	3	3	9	98	TT	AA	CC
1	1	37	1	1	17	86	TT	AG	CC
1	1	35	3	3	17	86	TT	AA	CC
1	1	33	1	3	15	83	TT	AA	CC
1	1	33	3	3	10	98	GT	GG	CC
1	1	41	3	1	21	92	GG	GG	TT
1	1	30	3	3	10	105	TT	AG	CC
1	1	29	1	1	11	86	GG	AG	CC
1	1	53	1	3	9	88	GT	AG	CT
1	1	31	3	3	12	85	GT	AG	CT
1	1	54	1	1	32	81	TT	AA	CC
1	1	54	1	1	37	82	TT	AG	CC
1	1	47	1	2	17	87	GT	AG	CC
1	1	31	1	1	12	87	GT	AG	CT
1	1	38	1	1	10	87	TT	AA	CC
1	1	41	1	1	23	95	TT	AA	CC
1	1	54	1	1	34	85	TT	AA	CC
1	1	53	1	1	10	88	GT	AG	CT
1	1	46	3	3	27	88	TT	AG	CT
1	1	55	2	2	10	87	GT	AG	CT
1	1	51	1	1	29	83	TT	AA	CC
1	1	52	1	1	32	77	TT	AA	CC
1	1	51	3	3	10	95	GT	AG	CC
1	1	31	3	1	12	88	TT	AA	CC
1	1	54	3	1	10	88	GT	AG	CT
1	1	31	3	3	12	85	TT	AA	CC
1	1	35	1	3	16	85	GT	AG	CT
1	1	52	1	1	24	85	GT	AG	CT
1	1	47	1	3	27	93	TT	AA	CC
1	1	46	3	3	21	85	TT	AA	CC
1	1	38	1	3	19	95	TT	AA	CC
1	1	52	1	1	34	95	TT	AA	CC
1	1	39	3	1	23	85	TT	AA	CC
1	1	31	1	3	8	85	TT	AA	CC
1	1	40	1	1	20	85	TT	AA	CC
1	1	53	3	3	27	98	GT	AG	CT
1	1	31	1	1	13	72	GT	AG	CC
1	1	40	1	3	25	95	GT	AG	CC
1	1	46	1	3	12	80	TT	AA	CC
1	1	43	1	1	17	98	GT	AG	CT
1	1	42	1	1	22	82	TT	AA	CC
1	1	41	2	1	22	82	GT	AG	CT
1	1	35	1	1	8	82	TT	AA	CC
1	1	40	2	1	20	82	GT	AG	CT
1	1	45	3	3	28	82	TT	AA	CC
1	1	40	3	3	20	98	TT	AA	CC
1	1	43	3	1	27	98	TT	AA	CC
1	1	26	3	3	6	82	GT	AG	CT
1	1	34	1	1	19	82	TT	AA	CC
1	1	29	1	3	8	82	GT	AG	CT
1	1	40	3	1	22	98	GT	AG	CT
1	1	45	3	1	28	98	TT	AA	CC
1	1	43	1	2	9	80	GT	AG	CT
1	1	43	3	3	21	82	GT	AG	CC
1	1	47	1	1	26	98	TT	AA	CC
1	1	51	3	1	33	85	GG	GG	TT
1	1	55	1	3	30	98	TT	AA	CC
1	1	37	1	2	10	83	GT	AG	CT
1	1	46	1	1	27	98	GT	AG	CT
1	1	50	1	1	27	92	TT	AA	CC
1	1	54	3	3	28	92	TT	AA	CC
1	1	40	3	1	33	98	TT	AA	CC
1	1	36	1	3	19	98	GT	AG	CT
1	1	50	1	1	17	98	TT	AA	CC
1	1	39	3	3	18	98	GT	AG	CT
1	1	40	1	3	19	76	GT	AG	CC
1	1	55	1	1	37	98	TT	AA	CC
1	1	42	1	1	13	76	TT	AA	CC
1	1	39	1	3	16	93	TT	AA	CC
1	1	40	1	2	22	92	GT	AG	CT
1	1	36	2	1	18	85	GT	AG	CT
1	1	44	1	1	22	76	GT	AG	CT
1	1	52	1	1	32	76	GT	AG	CT
1	1	50	2	1	20	98	TT	AA	CC
1	1	41	3	2	13	98	GT	AG	CT
1	1	38	1	1	15	96	TT	AA	CC
1	1	36	3	3	17	96	GG	GG	TT
1	1	46	1	1	12	96	GG	GG	TT
1	1	38	1	1	15	96	TT	AA	CC
1	1	42	1	1	25	96	TT	AA	CC
1	1	35	1	3	16	96	TT	AA	CC
1	1	35	3	1	14	96	TT	AA	CC
1	1	45	1	1	23	96	TT	AA	CC
1	1	36	1	1	19	96	TT	AA	CC
1	1	36	3	1	16	93	GT	AA	CC
1	1	46	1	3	7	94	GT	AG	CT
1	1	34	1	1	16	96	GT	AG	CC
1	1	41	1	1	10	96	TT	AA	CC
1	1	33	1	1	11	96	GT	AG	CC
1	1	38	1	3	15	93	GT	AG	CT
1	1	36	3	3	11	86	GT	AG	CC
1	1	44	1	3	20	96	TT	AA	CC
1	1	35	3	3	16	96	GT	AG	CT
1	1	41	3	1	10	93	GT	AG	CT
1	1	32	1	1	10	93	GG	AG	CC
1	2	36	3	3	17	96	GT	AG	CT
1	1	39	1	3	14	96	GT	AG	CT
1	1	38	3	3	15	83	GT	AG	CT
1	1	28	3	3	8	96	TT	AA	CC
1	1	45	1	1	11	96	TT	AA	CC
1	2	34	3	3	15	96	GG	GG	CT
1	1	33	3	3	12	96	TT	AA	CC
1	1	38	3	1	16	93	TT	AA	CC
1	1	34	1	3	15	96	GT	AG	CC
1	2	48	3	3	30	88	TT	AA	CC
1	1	33	2	1	11	96	GT	AG	CT
1	1	37	3	3	16	96	TT	AA	CC
1	1	35	1	3	11	93	TT	AA	CC
1	1	33	3	3	15	90	GT	AG	CT
1	1	43	1	3	10	93	GT	AG	CT
1	1	36	3	1	15	96	TT	AA	CC
1	1	44	1	1	5	86	TT	AA	CC
1	1	30	3	3	10	94	TT	AA	CC
1	1	42	3	3	25	96	TT	AA	CC
1	1	32	3	3	15	93	GT	AG	CC
1	1	33	1	1	10	93	TT	AA	CC
1	1	35	1	3	11	96	TT	AA	CC
1	1	35	1	3	10	96	TT	AA	CC
1	1	33	1	3	11	96	GT	AG	CC
1	1	34	3	3	18	96	TT	AA	CC
1	2	33	3	3	15	83	TT	AA	CC
1	1	39	3	3	15	83	TT	AA	CC
1	1	47	3	1	10	96	TT	AA	CC
1	1	37	1	1	15	96	TT	AA	CC
1	1	40	1	1	24	86	TT	AA	CC
1	1	35	3	1	18	93	TT	AA	CC
1	1	31	1	1	15	84	TT	AA	CC
1	1	34	1	1	17	85	GT	AG	CC
1	2	33	3	3	14	94	TT	AA	CC
1	1	41	1	1	21	96	GT	AA	CC
1	1	35	1	3	10	96	TT	AA	CC
1	1	34	1	1	12	96	GT	AG	CC
1	1	36	1	3	17	96	TT	AA	CC
1	2	39	3	3	18	96	GT	AG	CC
1	1	37	1	1	15	93	TT	AA	CC
1	1	34	3	1	16	86	GT	AA	CT
1	1	45	3	1	10	96	TT	AA	CC
1	1	33	1	3	11	96	TT	AA	CC
1	1	43	1	3	15	96	GT	AG	CT
1	1	33	1	1	12	96	GT	AG	CT
1	1	38	1	1	18	96	TT	AA	CC
1	1	46	3	1	6	96	TT	AA	CC
1	2	36	3	3	16	86	GT	AG	CT
1	1	35	1	3	16	83	GT	AG	CT
1	1	38	1	3	14	83	TT	AA	CC
1	1	34	3	1	18	83	GG	GG	CT
1	1	39	1	1	10	96	GT	GG	CT
1	1	37	1	3	16	93	GT	AG	CT
1	1	38	1	1	20	96	TT	AA	CC
1	1	40	1	3	25	94	TT	AA	CC
1	1	34	1	1	10	96	TT	AA	CC
1	1	31	1	1	11	93	TT	AA	CC
1	1	38	3	3	16	96	TT	AA	CC
1	1	42	1	1	26	81	TT	AA	CC
1	1	38	1	3	11	96	GT	AG	CC
1	1	45	1	1	10	96	TT	AA	CC
1	1	32	1	1	7	96	GG	GG	CT
1	1	42	3	3	16	96	TT	AA	CC
1	1	42	1	3	10	96	GT	AG	CT
1	1	46	3	1	12	96	TT	AA	CC
1	1	45	3	1	27	85	TT	AA	CC
1	1	39	3	2	10	96	GT	AG	CT
1	1	33	1	3	15	96	GT	AG	CT
1	2	34	3	3	16	96	TT	AA	CC
1	1	51	3	3	23	85	TT	AA	CC
1	1	36	1	3	16	96	TT	AA	CC
1	1	46	1	3	10	96	GT	AG	CC
1	1	37	1	1	16	93	TT	AA	CC
1	1	44	1	3	15	96	GT	AG	CT
1	1	34	3	1	8	93	GT	AG	CT
1	1	34	3	1	11	96	TT	AA	CC
1	1	42	1	1	9	93	GT	AG	CC
1	1	37	1	3	15	96	TT	AA	CC
1	1	32	1	3	10	96	GT	AG	CT
1	1	40	1	1	8	96	TT	AA	CC
1	1	43	1	1	26	85	GT	AG	CC
1	1	44	3	1	25	96	TT	AA	CC
1	1	43	1	3	10	93	GT	AG	CT
1	1	37	1	3	17	96	TT	AA	CC
1	1	33	3	1	17	96	TT	AA	CC
1	1	33	3	3	8	93	TT	AA	CC
1	1	36	3	3	16	93	TT	AA	CC
1	1	42	3	3	17	96	GT	AG	CT
1	1	46	1	3	27	85	GT	AG	CT
1	1	38	1	3	10	96	GT	AG	CC
1	1	30	1	3	9	93	TT	AA	CC
1	1	31	3	3	10	96	GT	AG	CT
1	1	41	1	1	17	83	TT	AA	CC
1	1	38	1	1	15	96	GT	AG	CT
1	1	34	1	1	17	96	TT	AA	CC
1	1	42	3	3	23	85	TT	AA	CC
1	1	41	1	1	10	93	TT	AA	CC
1	1	46	1	1	27	85	TT	AA	CC
1	2	34	3	3	15	96	GT	AG	CC
1	2	31	3	3	11	96	GT	AG	CC
1	1	39	3	3	15	96	GG	GG	TT
1	1	41	1	1	16	96	TT	AA	CC
1	2	36	3	3	14	93	TT	AA	CC
1	1	41	1	3	24	85	GG	GG	TT
1	1	39	1	1	10	96	GT	AG	CT
1	1	41	1	1	12	93	GT	AG	CT
1	1	47	1	1	16	85	TT	AA	CC
1	1	39	1	3	15	83	TT	AA	CC
1	1	32	3	3	10	93	TT	AA	CC
1	1	32	1	3	14	93	TT	AA	CC
1	1	47	1	3	5	96	GT	AG	CC
1	1	43	1	1	24	93	GT	AG	CT
1	1	45	1	3	27	85	TT	AA	CC
1	1	35	1	3	15	96	GT	AG	CT
1	1	34	1	3	15	85	TT	AA	CC
1	1	35	3	3	17	83	TT	AA	CC
1	1	32	1	1	17	96	TT	AA	CC
1	1	45	3	3	10	85	GT	AG	CT
1	1	47	1	3	27	83	GT	AG	CT
1	1	40	3	3	17	86	TT	AG	CC
1	1	48	3	1	26	92	TT	AA	CC
1	1	46	1	1	27	81	GT	AG	CT
1	2	44	3	3	18	93	GG	GG	CT
1	1	43	1	3	26	92	TT	AA	CC
1	1	45	1	1	27	92	TT	AA	CC
1	2	43	3	3	24	92	GT	AG	CT
1	1	40	3	3	18	91	GG	GG	TT
1	1	46	1	1	27	86	TT	AA	CC
1	1	38	3	1	18	93	TT	AA	CC
1	1	35	3	3	16	91	GT	AG	CC
1	2	42	3	3	26	86	TT	AA	CC
1	1	38	1	1	14	87	TT	AA	CC
1	1	45	1	3	26	86	GT	AG	CT
1	2	44	3	3	26	93	TT	AA	CC
1	1	41	1	3	18	91	TT	AA	CC
1	1	39	1	1	20	91	TT	AA	CC
1	2	39	3	3	18	93	TT	AA	CC
1	1	39	1	3	21	81	GT	AG	CC
1	1	21	1	3	4	91	TT	AA	CC
1	1	43	3	1	24	86	TT	AA	CC
1	1	34	3	1	14	86	GT	AG	CC
1	1	27	3	3	4	86	GT	AG	CT
1	1	39	1	1	19	91	TT	AA	CC
1	1	34	1	1	14	89	TT	AA	CC
1	1	33	3	3	10	93	TT	AA	CC
1	1	29	1	3	5	91	TT	AA	CC
1	1	36	1	3	5	91	TT	AA	CC
1	1	42	1	1	25	86	TT	AA	CC
1	1	38	1	1	17	92	GT	AG	CC
1	1	40	1	3	17	86	GT	AG	CC
1	1	28	3	3	9	87	TT	AA	CC
1	1	45	3	3	26	86	GT	AG	CC
1	1	33	1	3	5	83	GT	AG	CT
1	1	33	3	3	14	87	TT	AA	CC
1	1	31	3	3	7	94	GG	GG	CT
1	1	41	1	1	9	94	GT	AG	CC
1	1	34	2	3	17	81	TT	AA	CC
1	1	45	1	1	25	81	TT	AA	CC
1	1	40	3	3	12	94	TT	AA	CC
1	1	46	1	3	25	81	TT	AA	CC
1	1	38	3	3	10	81	GG	GG	TT
1	1	42	1	3	24	94	TT	AA	CC
1	1	44	1	1	25	94	GG	GG	CT
1	1	44	1	1	25	94	TT	AA	CC
1	1	43	1	1	24	94	GG	GG	CC
1	1	42	3	1	24	94	TT	AA	CC
1	1	32	3	3	13	81	GG	GG	CT
1	1	36	1	1	12	94	TT	AA	CC
1	1	43	1	1	10	94	TT	AA	CC
1	1	42	1	1	23	94	GG	GG	TT
1	1	33	1	1	15	81	TT	AA	CC
1	1	35	1	3	14	94	GT	AG	CC
1	1	32	1	3	13	81	GT	AG	CT
1	1	46	1	1	26	81	GT	AG	CT
1	1	29	1	3	5	94	TT	AA	CC
1	1	43	1	1	24	94	TT	AA	CC
1	1	42	3	3	24	81	TT	AA	CC
1	1	42	3	1	22	94	GT	AG	CT
1	1	30	3	3	4	94	GG	GG	TT
1	1	36	1	1	13	95	TT	AA	CC
1	1	46	3	3	25	95	TT	AA	CC
1	1	44	3	3	26	81	GT	AG	CT
1	1	46	2	1	9	81	GT	AG	CC
1	1	36	1	3	15	94	TT	AA	CC
1	1	38	1	1	10	94	GT	AG	CT
1	1	35	1	1	10	94	GG	GG	CT
1	1	39	3	3	21	95	TT	AA	CC
1	1	41	1	1	17	81	TT	AA	CC
1	1	39	1	1	12	95	TT	AA	CC
1	2	36	3	3	12	95	GT	AG	CC
1	2	35	3	3	14	95	GT	AG	CC
1	1	40	3	1	12	81	GT	AG	CT
1	1	34	1	1	13	94	TT	AA	CC
1	1	37	1	1	14	81	TT	AA	CC
1	1	34	1	1	12	95	TT	AA	CC
1	1	34	1	1	12	94	GT	AG	CT
1	1	31	1	3	5	81	TT	AA	CC
1	1	39	1	3	12	94	TT	AA	CC
1	1	36	3	1	7	81	GT	AG	CT
1	1	33	3	3	12	94	TT	AA	CC
1	1	46	3	1	14	95	TT	AA	CC
1	1	42	1	1	9	94	TT	AA	CC
1	1	42	1	3	10	81	GT	AG	CT
1	1	34	1	3	16	94	TT	AA	CC
1	1	41	1	1	23	81	TT	AA	CC
1	1	40	1	3	9	81	GG	GG	TT
1	1	36	3	3	14	83	GG	GG	TT
1	1	36	1	3	12	94	TT	AA	CC
1	1	35	1	1	10	81	GG	GG	CC
1	1	43	3	3	24	94	GT	AG	CC
1	1	32	1	1	11	94	TT	AA	CC
1	1	44	3	3	27	81	GT	AG	CC
1	1	42	1	1	10	81	TT	AA	CC
1	1	36	3	3	12	94	GT	AG	CC
1	1	46	3	3	26	81	GT	AG	CC
1	1	44	1	1	12	92	TT	AA	CC
1	1	45	1	1	26	81	TT	AA	CC
1	1	41	1	3	23	100	TT	AA	CC
1	1	52	3	3	33	68	TT	AA	CC
1	1	42	1	1	25	78	GT	AG	CT
1	1	47	1	3	20	75	TT	AA	CC
1	1	48	1	3	30	100	TT	AA	CC
1	1	57	1	1	38	68	GT	AG	CT
1	1	47	2	1	27	68	GT	AG	CC
1	1	40	1	1	22	68	GT	AG	CC
1	1	52	3	3	24	75	GT	AG	CT
1	1	48	3	3	30	68	TT	AA	CC
1	1	51	3	3	29	75	TT	AA	CC
1	1	40	3	3	22	68	TT	AA	CC
1	1	53	1	1	32	68	TT	AA	CC
1	1	36	1	1	17	100	TT	AA	CC
1	1	49	1	1	31	100	TT	AA	CC
1	1	40	1	1	24	100	TT	AA	CC
1	1	51	1	1	33	78	TT	AA	CC
1	1	53	3	3	32	100	GG	GG	CC
1	1	38	3	3	19	81	GT	AG	CT
1	1	41	1	1	23	95	TT	AA	CC
1	1	41	3	3	15	81	TT	AA	CC
1	1	59	1	3	40	83	GT	AG	CT
1	1	23	1	3	3	90	TT	AA	CC
1	1	47	1	1	15	75	TT	AA	CC
1	1	49	1	1	31	83	GT	AG	CT
1	1	39	3	3	22	95	TT	AA	CC
1	1	44	1	1	26	81	TT	AA	CC
1	1	49	1	3	32	85	TT	AA	CC
1	1	25	3	3	3	101	TT	AA	CC
1	1	31	3	3	6	87	TT	AA	CC
1	1	49	3	3	31	75	TT	AA	CC
1	1	40	1	3	20	85	TT	AA	CC
1	1	39	3	3	4	83	TT	AA	CC
1	1	41	3	3	23	83	TT	AA	CC
1	1	57	1	3	32	84	TT	AA	CC
1	1	51	1	3	33	83	TT	AA	CC
1	1	37	1	3	14	91	TT	AA	CC
1	2	40	3	3	29	92	TT	AA	CC
1	1	30	3	3	5	83	TT	AA	CC
1	1	46	1	3	18	61	TT	AA	CC
1	1	51	1	3	34	91	GG	AG	CT
1	1	44	1	3	7	81	TT	AA	CC
1	1	46	3	3	30	68	TT	AA	CC
1	1	40	1	3	16	80	TT	AA	CC
1	1	38	3	3	20	91	TT	AA	CC
1	1	49	1	3	31	91	GT	AG	CT
1	1	49	1	3	31	91	GG	AG	CC
1	1	47	1	1	10	68	TT	AA	CC
1	1	42	3	3	22	91	GG	GG	CT
1	1	44	1	3	26	72	TT	AA	CC
1	1	48	1	3	29	91	GT	AG	CC
1	1	45	1	3	20	80	GT	AG	CT
1	1	32	1	3	15	72	GT	AA	CC
1	1	32	1	3	14	68	GT	AG	CT
1	1	41	3	3	12	61	TT	AA	CC
1	1	46	3	3	28	72	GT	AG	CT
1	1	39	1	1	23	91	GT	AG	CC
1	1	47	3	3	28	68	TT	AG	CC
1	1	50	3	3	30	91	GT	AA	CC
1	1	54	1	3	32	68	TT	AA	CC
1	1	37	1	1	17	81	TT	AA	CC
1	1	43	1	1	25	97	TT	AA	CC
1	1	41	1	1	18	92	TT	AA	CC
1	1	46	1	1	40	97	TT	AA	CC
1	1	35	3	3	17	75	GT	AG	CC
1	1	34	1	3	14	87	TT	AA	CC
1	1	53	1	3	35	75	TT	AA	CC
1	1	38	1	3	5	72	TT	AA	CC
1	1	47	1	3	32	72	GT	AG	CC
1	1	54	1	3	20	83	TT	AA	CC
1	1	45	1	3	22	83	TT	AA	CC
1	1	45	1	1	30	83	TT	AA	CC
1	1	46	1	1	30	72	TT	AA	CC
1	1	39	3	1	24	72	TT	AA	CC
1	1	50	1	3	34	83	TT	AA	CC
1	1	53	3	3	24	83	TT	AA	CC
1	1	55	1	3	38	83	TT	AA	CC
1	1	58	1	3	32	83	TT	AA	CC
1	1	53	3	3	31	83	TT	AA	CC
1	1	57	3	3	40	72	TT	AA	CC
1	1	52	1	3	27	83	GT	AG	CC
1	1	49	1	1	30	83	TT	AA	CC
1	1	46	3	3	40	72	GT	AG	CC
1	1	57	1	3	40	83	TT	AA	CC
1	1	40	3	3	20	91	TT	AA	CC
1	1	45	1	3	27	75	TT	AA	CC
1	1	42	3	1	25	86	TT	AA	CC
1	2	41	3	3	22	88	TT	AA	CC
1	1	31	3	3	8	79	TT	AA	CC
1	1	37	3	2	19	85	TT	AA	CC
1	1	45	3	1	24	79	TT	AA	CC
1	1	37	3	3	6	79	TT	AA	CC
1	1	38	3	3	19	85	GT	AG	CC
1	1	29	1	3	15	79	TT	AA	CC
1	1	44	1	3	27	78	TT	AA	CC
1	1	29	1	1	7	102	TT	AA	CC
1	1	45	1	1	27	78	TT	AA	CC
1	1	29	3	3	9	79	TT	AA	CC
1	1	45	1	3	25	86	TT	AA	CC
1	1	43	3	3	24	88	TT	AA	CC
1	1	44	3	3	26	78	TT	AA	CC
1	1	40	1	1	5	88	GG	GG	TT
1	1	38	1	1	8	88	TT	AA	CC
1	1	47	1	1	27	84	TT	AA	CC
1	1	30	1	3	6	98	GT	AG	CT
1	1	47	1	3	27	88	GT	AG	CT
1	1	45	3	3	4	88	TT	AA	CC
1	1	31	1	3	9	79	GT	AG	CT
1	1	29	3	3	8	84	TT	AA	CC
1	1	49	1	3	28	86	GT	AG	CT
1	1	32	1	1	9	79	TT	AA	CC
1	1	39	3	3	19	102	GT	AG	CT
1	1	37	3	3	15	86	GT	AG	CT
1	1	42	1	1	9	78	TT	AA	CC
1	1	28	3	3	6	84	TT	AA	CC
1	1	35	2	3	15	84	TT	AA	CC
1	1	43	3	1	26	79	GT	AG	CT
1	1	38	3	3	21	79	GT	AG	CC
1	1	39	1	1	22	79	TT	AA	CC
1	1	33	3	3	16	79	TT	AA	CC
1	1	38	1	3	17	94	TT	AA	CC
1	1	39	1	3	21	90	TT	AA	CC
1	1	45	2	2	12	82	GT	AG	CT
1	1	44	1	3	9	79	TT	AA	CC
1	1	44	3	3	23	79	TT	AA	CC
1	1	43	1	3	23	79	TT	AA	CC
1	1	41	1	3	25	85	GT	AG	CT
1	1	41	3	3	23	79	GT	AA	CT
1	1	47	1	1	25	82	GT	AG	CT
1	2	42	3	3	12	82	TT	AA	CC
1	1	40	1	1	22	79	TT	AA	CC
1	1	48	1	1	3	75	GT	AG	CT
1	2	43	3	3	22	87	TT	AA	CC
1	1	44	1	3	25	85	GT	AG	CT
1	1	35	3	3	16	87	TT	AA	CC
1	1	43	1	1	24	71	TT	AG	CC
1	1	43	3	3	25	82	TT	AA	CC
1	1	47	1	1	28	70	GT	AG	CT
1	1	44	1	3	18	85	TT	AA	CC
1	1	37	3	1	15	87	GT	AG	CT
1	1	45	1	1	27	85	GT	AA	CT
1	1	42	3	3	23	87	TT	AA	CC
1	1	44	3	3	25	85	GT	AG	CT
1	2	41	3	3	24	80	TT	AA	CC
1	1	45	1	3	22	82	GT	AG	CT
1	2	42	3	3	24	74	TT	AA	CC
1	2	42	3	3	17	77	TT	AA	CC
1	2	43	3	3	24	77	GT	AG	CT
1	1	40	3	3	25	95	GT	AG	CT
1	1	45	3	3	27	81	TT	AA	CC
1	1	41	1	3	22	84	TT	AA	CC
1	1	46	1	3	28	81	TT	AA	CC
1	1	44	1	1	26	81	GT	AG	CT
1	1	47	3	3	27	84	GT	AG	CT
1	2	43	3	3	19	96	GT	AG	CT
1	1	47	3	3	26	81	TT	AA	CC
1	1	42	1	1	26	86	GT	AG	CC
1	1	48	1	1	28	81	TT	AA	CC
1	1	42	1	1	23	84	TT	AA	CC
1	1	36	1	1	13	81	TT	AA	CC
1	1	44	1	3	19	82	TT	AA	CC
1	1	34	1	1	16	96	GT	AG	CT
1	2	42	3	3	23	96	GT	AG	CT
1	1	37	3	1	16	89	GT	AG	CT
1	1	43	3	1	26	81	TT	AA	CC
1	1	45	1	1	23	86	TT	AA	CC
1	1	44	1	1	23	86	TT	AG	CC
1	1	42	1	3	9	82	TT	AA	CC
1	1	31	3	3	19	89	TT	AA	CC
1	1	43	3	3	23	82	GT	AA	CT
1	1	45	3	1	24	86	TT	AA	CC
1	1	42	1	1	25	81	TT	AA	CC
1	1	40	1	1	20	94	GG	GG	CT
1	1	36	1	3	19	86	GT	AA	CT
1	1	43	3	3	24	82	TT	AA	CC
1	1	40	1	1	13	86	TT	AA	CC
1	1	41	1	1	23	86	GT	AG	CC
1	1	34	1	1	17	86	TT	AA	CC
1	1	45	3	1	24	89	GT	AG	CT
1	1	44	1	3	27	81	TT	AA	CC
1	2	43	3	3	24	94	GT	AG	CT
1	1	38	3	1	16	89	TT	AA	CC
1	1	45	1	1	24	82	TT	AA	CC
1	1	41	1	1	23	86	TT	AA	CC
1	1	44	1	3	27	86	GT	AG	CT
1	1	47	1	3	24	86	TT	AA	CC
1	1	46	1	1	25	86	GT	AG	CT
1	1	42	1	1	25	81	TT	AA	CC
1	1	44	3	3	23	82	GT	AG	CT
1	1	46	1	1	25	86	GT	AG	CT
1	1	40	1	3	23	86	TT	AA	CC
1	1	37	1	1	19	82	TT	AA	CC
1	2	40	3	3	23	96	TT	AA	CC
1	1	48	1	1	24	86	TT	AA	CC
1	2	43	3	3	24	78	TT	AA	CC
1	1	41	1	3	24	76	TT	AA	CC
1	1	41	1	1	23	81	TT	AA	CC
1	1	42	1	3	23	76	GG	GG	TT
1	1	36	3	1	13	89	GT	AG	CT
1	1	37	3	3	15	78	GT	AG	CT
1	1	35	1	1	16	81	GT	AG	CC
1	1	39	1	1	22	78	TT	AA	CC
1	1	40	1	1	22	86	GT	AG	CC
1	1	36	1	1	16	81	GT	AG	CT
1	1	44	3	3	24	78	GT	AG	CT
1	1	40	1	3	23	88	GG	GG	CC
1	1	39	3	3	22	74	GT	AG	CT
1	2	42	3	3	24	93	TT	AA	CC
1	1	38	3	3	20	81	TT	AA	CC
1	1	43	1	3	23	94	GT	AG	CC
1	2	43	3	3	24	78	GG	GG	CC
1	2	33	3	3	16	81	GT	AG	CT
1	1	39	1	1	12	74	TT	AA	CC
1	1	47	1	3	28	84	TT	AA	CC
1	1	42	1	3	23	84	GT	AG	CT
1	1	45	1	1	17	84	TT	AA	CC
1	1	46	3	3	25	76	TT	AA	CC
1	1	42	1	3	23	88	TT	AA	CC
1	1	35	1	1	16	84	TT	AA	CC
1	1	34	1	3	16	84	TT	AA	CC
1	1	36	1	1	14	84	TT	AA	CC
1	1	33	1	3	17	76	GT	AG	CC
1	1	46	3	3	26	84	GG	GG	TT
1	1	45	3	3	13	78	GG	AG	CC
1	1	42	1	3	25	78	TT	AG	CC
1	1	34	3	3	10	84	GT	AG	CC
1	2	43	3	3	24	78	TT	AA	CC
1	1	43	3	3	24	88	GG	GG	CT
1	1	38	1	3	15	81	TT	AA	CC
1	1	41	3	3	22	84	TT	AA	CC
1	1	42	1	1	21	81	TT	AA	CC
1	2	40	3	3	22	96	TT	AA	CC
1	1	42	3	3	20	86	TT	AA	CC
1	1	45	1	3	23	80	TT	AA	CC
1	1	34	1	1	17	81	TT	AA	CC
1	2	38	3	3	16	94	GT	AG	CC
1	2	44	3	3	14	93	TT	AA	CC
1	1	43	3	1	23	81	TT	AA	CC
1	2	36	3	3	14	81	TT	AA	CC
1	1	35	3	3	13	81	GG	GG	CT
1	1	33	1	3	14	81	TT	AA	CC
1	1	35	1	1	16	81	GG	GG	TT
1	1	36	1	1	16	81	GT	AG	CC
1	1	35	3	3	15	82	GT	AG	CT
1	1	39	1	1	17	81	TT	AA	CC
1	1	40	1	3	22	81	GT	AG	CT
1	1	29	1	3	5	81	TT	AA	CC
1	1	35	3	3	14	81	TT	AA	CC
2	1	56	1	3	9	83	GT	AG	CC
2	1	46	1	1	30	90	TT	AA	CC
2	1	39	1	3	20	98	GT	AG	CT
2	1	39	1	1	20	95	GT	AG	CT
2	1	40	1	1	21	72	GT	AG	CT
2	1	44	1	1	28	90	GT	AA	CC
2	2	45	3	3	10	103	TT	AA	CC
2	1	40	3	1	17	86	GT	AG	CT
2	1	46	3	3	8	86	GT	AA	CC
2	1	32	1	1	10	95	TT	AA	CC
2	1	42	1	1	11	95	TT	AA	CC
2	1	43	3	1	23	95	GG	AG	CT
2	1	52	1	1	10	95	GG	GG	CT
2	1	48	3	3	32	88	TT	AA	CC
2	1	33	1	1	14	95	GT	AG	CC
2	1	44	1	3	23	85	GG	AG	TT
2	1	45	2	1	27	82	GT	AG	CT
2	1	30	1	1	11	85	GT	AA	CT
2	1	47	1	3	20	82	GG	GG	CT
2	1	42	1	1	18	85	TT	AA	CC
2	1	43	1	1	23	85	TT	AA	CC
2	1	43	3	1	26	85	TT	AA	CC
2	1	51	1	1	27	85	TT	AA	CC
2	1	30	3	3	7	95	GT	AG	CT
2	1	34	1	1	12	96	GT	AG	CC
2	1	49	3	1	19	85	TT	AA	CC
2	1	45	1	1	28	97	TT	AA	CC
2	1	44	2	1	27	82	GT	AG	CC
2	1	43	1	3	15	98	TT	AA	CC
2	1	34	1	1	15	83	TT	AA	CC
2	2	47	3	3	23	98	TT	AA	CC
2	1	55	1	1	35	82	TT	AA	CC
2	1	46	1	1	29	76	GT	AG	CC
2	1	51	1	1	20	76	TT	AA	CC
2	1	41	3	1	16	83	TT	AA	CC
2	1	38	3	1	18	98	TT	AG	CC
2	1	47	2	1	23	98	TT	AA	CC
2	1	51	3	2	32	98	TT	AA	CC
2	1	49	2	3	30	98	GT	AG	CC
2	1	34	3	1	18	85	TT	AA	CC
2	1	41	3	2	25	98	GT	AG	CT
2	1	37	1	1	18	85	TT	AA	CC
2	1	49	1	1	10	76	GT	AG	CT
2	1	35	3	1	12	83	GG	GG	TT
2	1	39	3	1	16	83	TT	AA	CC
2	1	34	3	1	15	93	TT	AA	CC
2	1	42	1	1	11	96	GT	AG	CC
2	1	36	1	3	16	96	GT	AG	CT
2	1	38	1	1	15	96	GT	AG	CT
2	2	34	3	3	15	93	GT	AG	CC
2	1	35	1	1	17	93	TT	AA	CC
2	1	45	3	1	22	96	TT	AA	CC
2	1	35	1	1	17	86	TT	AA	CC
2	2	36	3	3	16	93	TT	AA	CC
2	2	36	3	3	16	93	TT	AA	CC
2	2	34	3	1	16	93	TT	AA	CC
2	2	36	3	3	15	93	TT	AA	CC
2	1	33	3	3	10	96	TT	AA	CC
2	1	35	3	3	10	96	GG	GG	CT
2	1	42	1	1	10	93	GT	AG	CT
2	1	35	1	1	15	96	TT	AA	CC
2	1	39	1	3	15	93	TT	AA	CC
2	1	34	3	1	15	83	GG	GG	CC
2	1	41	3	3	10	93	GT	AA	CC
2	1	33	1	1	10	93	GT	AG	CC
2	1	36	1	1	15	93	TT	AA	CC
2	1	30	1	1	9	93	GG	GG	TT
2	1	33	1	3	15	96	TT	AA	CC
2	1	41	1	3	10	96	TT	AA	CC
2	1	36	1	1	12	93	GG	GG	TT
2	1	38	1	2	15	96	TT	AA	CC
2	1	36	1	3	16	93	TT	AA	CC
2	1	32	1	1	15	93	GT	AG	CT
2	1	34	1	1	15	96	GT	AG	CT
2	1	41	1	2	10	93	GT	AG	CC
2	1	37	3	3	15	96	TT	AA	CC
2	1	42	1	1	12	96	GT	AG	CT
2	1	45	1	3	11	93	TT	AA	CC
2	1	34	3	1	10	93	GT	AA	CC
2	1	41	3	3	26	96	TT	AA	CC
2	1	34	1	1	10	93	TT	AA	CC
2	1	34	1	1	12	96	TT	AA	CC
2	1	45	1	3	11	96	TT	AA	CC
2	1	34	1	3	10	96	TT	AA	CC
2	1	43	1	2	10	93	TT	AA	CC
2	1	43	1	3	20	96	TT	AA	CC
2	1	32	1	1	11	93	GT	AG	CC
2	1	48	3	3	11	96	GT	AG	CT
2	1	33	1	3	10	96	TT	AA	CC
2	1	48	1	3	13	80	TT	AA	CC
2	1	47	3	1	10	93	GT	AG	CC
2	1	33	3	3	5	93	GT	AG	CT
2	1	33	3	1	16	96	GT	AG	CC
2	1	32	3	3	5	93	GT	AG	CT
2	1	37	3	3	19	96	TT	AA	CC
2	1	37	1	3	15	96	TT	AA	CC
2	1	34	3	3	15	83	GT	AG	CT
2	1	33	3	3	15	83	TT	AA	CC
2	1	38	3	3	15	83	TT	AA	CC
2	1	35	3	1	15	83	GT	AG	CC
2	1	35	3	3	15	83	TT	AG	CC
2	1	33	3	3	15	83	GT	AG	CC
2	1	39	1	1	11	96	TT	AA	CC
2	1	33	3	3	11	93	TT	AA	CC
2	1	32	1	3	10	83	GT	AA	CT
2	1	35	1	1	11	96	TT	AA	CC
2	1	46	1	3	26	83	TT	AA	CC
2	2	33	3	3	16	93	TT	AA	CC
2	1	37	1	3	17	96	TT	AA	CC
2	1	46	1	3	24	96	TT	AA	CC
2	1	43	1	3	10	96	GT	AG	CC
2	1	34	1	1	12	96	TT	AA	CC
2	2	31	3	3	16	93	GT	AG	CC
2	1	32	3	1	10	93	TT	AA	CC
2	2	34	3	3	15	93	TT	AA	CC
2	1	43	3	3	25	96	GT	AA	CT
2	1	44	3	1	10	96	TT	AA	CC
2	1	33	3	1	12	96	TT	AA	CC
2	1	36	3	1	17	86	TT	AA	CC
2	1	34	1	1	15	96	TT	AA	CC
2	1	40	3	1	18	86	TT	AA	CC
2	1	34	3	3	15	96	TT	AA	CC
2	1	39	3	1	15	96	TT	AA	CC
2	1	40	1	1	25	96	TT	AA	CC
2	1	40	3	1	5	83	TT	AA	CC
2	1	32	3	3	15	83	TT	AA	CC
2	1	42	1	1	25	83	TT	AA	CC
2	1	36	1	3	17	83	GG	GG	TT
2	1	35	3	1	15	83	TT	AA	CC
2	1	32	3	1	14	93	TT	AA	CC
2	1	44	1	1	11	92	GG	GG	TT
2	1	45	1	3	23	85	TT	AA	CC
2	1	40	1	1	18	85	TT	AA	CC
2	1	45	1	1	26	85	TT	AA	CC
2	1	33	1	1	6	96	TT	AA	CC
2	1	40	3	3	11	83	TT	AA	CC
2	1	46	1	3	29	93	TT	AA	CC
2	1	38	3	1	15	95	GT	AG	CC
2	1	38	3	3	10	96	TT	AA	CC
2	1	38	3	3	17	93	GT	AG	CT
2	1	38	3	3	16	96	GT	AG	CT
2	2	39	3	3	11	93	GT	AG	CC
2	1	45	3	3	10	95	TT	AA	CC
2	1	46	2	1	4	85	TT	AA	CC
2	1	45	3	1	27	85	TT	AA	CC
2	1	38	3	3	16	83	TT	AA	CC
2	1	38	3	3	20	96	GT	AG	CC
2	1	33	1	1	11	93	GT	AG	CC
2	1	40	1	1	22	93	TT	AA	CC
2	1	39	3	1	17	96	GG	AG	TT
2	1	38	3	3	10	93	TT	AA	CC
2	1	31	3	3	10	96	TT	AA	CC
2	1	28	3	3	13	96	TT	AA	CC
2	1	41	2	3	23	96	GT	AG	CT
2	1	33	3	3	12	96	TT	AA	CC
2	1	47	3	1	10	96	TT	AA	CC
2	1	39	3	3	15	93	GG	GG	CC
2	1	42	2	3	22	96	GT	AG	CC
2	1	44	1	1	16	96	TT	AA	CC
2	1	35	1	3	10	96	TT	AA	CC
2	1	39	1	3	16	96	TT	AA	CC
2	1	47	3	1	26	96	GG	GG	TT
2	1	35	1	1	15	93	TT	AA	CC
2	1	36	3	1	17	83	TT	AA	CC
2	1	31	1	3	7	83	TT	AA	CC
2	1	52	1	1	22	85	TT	AA	CC
2	1	37	1	1	16	93	TT	AA	CT
2	1	39	3	1	15	96	GT	AG	CT
2	1	41	1	1	23	96	GT	AA	CC
2	1	34	3	3	17	85	TT	AA	CC
2	1	37	3	1	15	93	TT	AA	CC
2	1	47	1	1	11	96	GT	AG	CT
2	1	43	3	3	25	85	TT	AA	CC
2	1	47	1	2	26	85	TT	AA	CC
2	1	41	1	1	12	93	TT	AA	CC
2	1	37	1	1	15	96	TT	AA	CC
2	1	37	3	1	14	96	GT	AA	CT
2	1	31	1	1	9	93	GG	AG	TT
2	1	46	1	1	10	96	GT	AG	CT
2	1	34	3	3	15	85	TT	AA	CC
2	1	46	1	3	28	93	GT	AG	CT
2	1	36	1	3	16	93	TT	AA	CC
2	1	42	1	3	11	96	GT	AG	CC
2	1	44	1	1	10	96	TT	AA	CC
2	1	47	1	3	10	96	GT	AG	CT
2	1	42	3	1	22	93	GT	AG	CC
2	1	46	2	3	10	96	TT	AA	CC
2	1	38	3	3	10	96	TT	AA	CC
2	1	47	1	2	22	85	TT	AA	CC
2	1	34	3	1	10	96	GT	AG	CT
2	1	44	1	1	25	93	TT	AA	CC
2	1	46	3	3	9	94	GT	AG	CT
2	1	47	1	1	26	85	GT	AG	CC
2	1	46	1	3	9	94	GT	AG	CC
2	1	44	2	1	10	90	TT	AG	CC
2	1	38	1	1	8	96	TT	AA	CC
2	1	46	1	3	27	86	TT	AA	CC
2	1	38	1	1	18	86	GG	GG	CT
2	1	41	1	1	16	96	TT	AA	CC
2	1	41	3	3	23	83	TT	AA	CC
2	1	47	1	1	24	86	GT	AG	CT
2	1	38	3	3	18	91	TT	AA	CC
2	2	41	3	3	18	93	GT	AG	CC
2	2	44	3	3	14	93	TT	AA	CC
2	1	35	1	3	12	91	TT	AA	CC
2	1	48	1	1	31	92	GG	GG	CT
2	1	41	3	1	24	86	TT	AA	CC
2	1	52	1	3	22	92	TT	AA	CC
2	1	40	3	3	17	90	TT	AA	CC
2	1	40	2	3	10	96	TT	AA	CC
2	1	43	1	2	26	92	GT	AG	CT
2	1	34	1	1	17	92	TT	AA	CC
2	1	40	1	3	18	86	TT	AA	CC
2	1	39	3	3	18	93	TT	AA	CC
2	1	40	1	1	24	86	GT	AG	CT
2	1	39	3	3	20	92	TT	AA	CC
2	1	43	3	3	24	92	TT	AA	CC
2	1	47	3	3	26	92	TT	AA	CC
2	2	43	3	3	24	86	GT	AG	CT
2	1	47	1	3	27	86	GT	AG	CT
2	1	46	3	3	27	92	TT	AA	CC
2	1	39	1	1	19	93	GG	GG	TT
2	1	40	3	3	24	92	GT	AG	CC
2	1	38	1	3	18	87	TT	AA	CC
2	1	40	1	1	24	92	GT	AG	CC
2	1	46	1	3	27	92	TT	AA	CC
2	1	43	1	1	24	92	GT	AG	CC
2	1	29	1	3	5	91	GT	AG	CT
2	2	33	3	3	15	93	TT	AA	CC
2	1	46	1	3	27	86	TT	AA	CC
2	1	47	3	3	27	86	GT	AG	CC
2	1	39	1	3	12	89	TT	AA	CC
2	1	33	1	3	7	89	GT	AG	CT
2	1	46	1	3	27	86	GG	GG	CC
2	1	35	1	3	6	83	TT	AA	CC
2	2	40	3	3	23	92	TT	AA	CC
2	1	48	1	3	28	92	TT	AA	CC
2	2	40	3	3	24	86	GG	GG	CT
2	1	44	3	3	27	92	GT	AG	CT
2	1	45	3	1	26	94	GG	GG	CT
2	1	46	3	3	12	95	GT	AG	CT
2	1	31	1	1	5	95	TT	AA	CC
2	1	35	1	1	12	95	TT	AA	CC
2	1	44	3	3	12	95	GT	AG	CT
2	1	36	3	3	12	95	TT	AA	CC
2	1	44	3	1	14	95	TT	AA	CC
2	1	46	3	3	12	81	TT	AA	CC
2	1	38	3	3	17	95	TT	AA	CC
2	1	36	1	1	17	95	TT	AA	CC
2	1	44	3	1	11	81	TT	AA	CC
2	1	35	1	1	10	81	GT	AG	CT
2	1	36	1	3	17	94	GG	GG	CC
2	1	44	1	2	23	81	GT	AG	CT
2	1	38	3	3	12	95	TT	AA	CC
2	1	45	1	3	14	95	TT	AA	CC
2	1	36	1	1	17	95	TT	AA	CC
2	1	31	1	3	7	95	GT	AG	CT
2	1	36	1	1	13	81	TT	AA	CC
2	1	39	1	3	15	94	GT	AG	CC
2	1	36	3	3	13	94	TT	AA	CC
2	1	36	1	1	16	94	GG	GG	TT
2	1	39	3	3	17	95	TT	AA	CC
2	1	33	1	1	12	95	GT	AG	CT
2	1	33	1	1	10	94	GG	AG	CC
2	1	42	1	1	10	81	GT	AG	CT
2	1	32	1	1	14	81	GT	AG	CC
2	1	36	1	3	12	94	TT	AA	CC
2	1	47	1	3	20	94	TT	AA	CC
2	1	47	1	3	8	95	GT	AG	CT
2	1	32	1	3	13	95	GT	AA	CT
2	1	29	3	3	5	95	GT	AG	CT
2	1	36	1	3	10	95	TT	AA	CC
2	1	52	1	1	20	95	TT	AA	CC
2	1	32	3	1	13	95	TT	AA	CC
2	1	42	1	3	26	95	TT	AA	CC
2	1	48	1	1	12	95	TT	AA	CC
2	1	42	1	1	20	95	TT	AA	CC
2	1	46	1	1	5	95	TT	AA	CC
2	1	42	3	1	12	81	GT	AG	CC
2	1	42	3	3	15	94	GT	AG	CC
2	1	46	1	1	12	94	TT	AA	CC
2	1	30	3	1	10	95	TT	AA	CC
2	1	34	1	1	12	94	TT	AA	CC
2	1	47	3	1	12	95	TT	AA	CC
2	1	43	3	3	10	95	GT	AG	CT
2	1	34	1	3	18	95	TT	AA	CC
2	1	40	3	1	15	81	GT	AG	CT
2	1	42	1	1	25	94	GT	AG	CT
2	1	37	1	1	14	81	GT	AG	CT
2	1	35	3	3	10	95	TT	AA	CC
2	1	43	1	1	12	95	TT	AA	CC
2	1	30	1	1	6	94	GT	AG	CT
2	1	34	3	3	14	95	GT	AG	CT
2	1	34	1	3	16	95	TT	AA	CC
2	1	40	2	3	12	95	TT	AA	CC
2	1	53	2	1	16	80	TT	AA	CC
2	1	44	2	1	25	81	TT	AA	CC
2	1	42	1	1	12	94	TT	AA	CC
2	1	41	1	1	12	95	GT	AG	CT
2	1	41	3	2	12	95	GT	AG	CT
2	1	34	1	3	15	95	TT	AA	CC
2	1	40	1	1	20	95	TT	AA	CC
2	1	31	3	3	13	94	GT	AG	CC
2	1	42	1	3	25	94	TT	AA	CC
2	1	41	1	3	17	81	TT	AA	CC
2	1	47	1	1	27	94	TT	AA	CC
2	1	43	1	1	20	94	GT	AG	CT
2	1	43	1	3	25	94	TT	AA	CC
2	1	43	3	3	13	94	GT	AG	CC
2	1	40	1	1	18	92	TT	AA	CC
2	1	32	1	3	16	94	GT	AG	CT
2	1	38	1	3	19	68	TT	AA	CC
2	1	53	1	1	30	68	TT	AA	CC
2	1	49	1	3	30	68	TT	AA	CC
2	1	36	1	3	17	68	TT	AA	CC
2	1	40	3	3	21	68	GT	AG	CT
2	1	35	3	3	17	68	GT	AG	CT
2	1	26	1	3	4	68	TT	AA	CC
2	1	39	1	3	20	68	TT	AA	CC
2	1	40	1	3	21	68	TT	AA	CC
2	1	45	1	1	28	92	GT	AG	CT
2	1	35	3	3	18	68	GT	AG	CC
2	2	48	3	3	27	83	TT	AA	CC
2	1	55	3	3	40	83	GT	AG	CT
2	1	58	1	3	40	81	TT	AA	CC
2	1	48	1	1	30	83	TT	AA	CC
2	1	52	1	1	32	92	GT	AG	CT
2	1	36	1	3	18	92	TT	AA	CC
2	1	36	3	1	20	83	GT	AG	CT
2	1	47	1	3	30	81	GG	GG	TT
2	1	46	1	3	30	92	TT	AA	CC
2	1	57	1	1	20	83	GT	AG	CT
2	1	41	1	3	22	92	TT	AA	CC
2	1	41	1	3	16	92	GG	GG	CT
2	1	58	3	1	40	83	TT	AA	CC
2	1	30	3	3	7	83	TT	AA	CC
2	1	52	1	3	33	92	TT	AA	CC
2	1	40	1	1	16	83	GT	AA	CT
2	1	39	1	3	22	85	GT	AG	CT
2	1	31	1	3	9	83	TT	AA	CC
2	1	42	3	3	5	81	TT	AA	CC
2	1	46	1	1	28	68	TT	AA	CC
2	1	31	3	3	13	80	TT	AA	CC
2	1	29	3	1	11	68	TT	AA	CC
2	1	46	3	1	29	68	TT	AA	CC
2	1	41	1	3	20	68	TT	AA	CC
2	1	47	1	1	27	91	TT	AA	CC
2	1	49	1	3	30	68	TT	AG	CC
2	1	32	1	3	10	83	GT	AG	CT
2	1	33	1	3	14	75	GT	AG	CC
2	1	57	1	3	12	75	TT	AA	CC
2	1	53	1	3	33	75	TT	AA	CC
2	1	41	1	1	25	75	TT	AA	CC
2	1	40	1	1	22	75	TT	AA	CC
2	1	31	1	3	13	75	GT	AG	CT
2	2	29	3	3	4	91	GT	AG	CT
2	1	36	3	3	5	83	GT	AG	CT
2	1	50	3	3	5	91	GT	AG	CT
2	1	42	1	3	28	72	GT	AG	CT
2	1	57	1	3	40	72	TT	AA	CC
2	1	41	3	3	31	83	TT	AA	CC
2	1	58	1	3	30	72	TT	AA	CC
2	1	53	1	3	28	72	TT	AA	CC
2	1	56	1	1	40	91	GT	AG	CT
2	1	47	1	1	29	91	TT	AA	CC
2	1	47	3	3	26	91	TT	AA	CC
2	1	45	1	3	28	83	GT	AG	CC
2	1	52	3	3	30	83	GT	AG	CT
2	1	40	3	3	6	84	TT	AA	CC
2	1	40	3	3	18	75	TT	AA	CC
2	1	42	1	3	17	75	GT	AG	CC
2	1	45	3	3	26	92	TT	AA	CC
2	1	42	1	3	20	92	TT	GG	CC
2	1	46	1	3	27	86	TT	AA	CC
2	1	45	3	1	27	86	TT	AA	CC
2	1	42	1	1	20	92	TT	AA	CC
2	1	22	3	3	3	91	TT	AA	CC
2	1	27	1	3	4	91	TT	AA	CC
2	1	42	1	3	24	92	GG	GG	TT
2	1	45	1	1	27	92	GT	AG	CT
2	1	47	3	3	17	75	TT	AA	CC
2	1	44	1	1	8	84	GT	AG	CT
2	1	44	1	1	27	84	TT	AA	CC
2	1	48	3	3	29	75	TT	AA	CC
2	1	44	1	1	26	75	GT	AG	TT
2	1	41	2	1	10	95	TT	AA	CC
2	1	37	3	1	15	86	GG	AG	TT
2	1	31	1	1	10	96	GT	AG	CT
2	1	33	1	1	11	96	GT	AG	CT
2	1	42	1	1	26	88	TT	AA	CC
2	1	41	1	1	25	88	TT	AA	CC
2	1	48	3	3	17	79	GT	AG	CT
2	1	29	3	1	7	86	TT	AA	CC
2	2	29	3	3	7	79	GT	AG	CT
2	1	47	1	3	28	87	TT	AA	CC
2	1	41	1	3	24	84	GG	GG	TT
2	1	33	1	1	8	84	GT	AG	CT
2	1	41	1	1	19	87	GT	AG	CC
2	1	30	1	3	6	79	GT	AG	CC
2	1	38	1	1	20	78	TT	AA	CC
2	1	46	1	1	26	87	TT	AA	CC
2	1	37	1	3	19	87	GT	AG	CT
2	1	32	1	3	12	79	GT	AG	CT
2	2	41	3	3	22	88	TT	AA	CC
2	1	44	1	3	27	78	GT	AG	CT
2	1	47	1	1	24	88	GT	AG	CT
2	1	33	1	3	7	79	GT	AG	CT
2	1	44	1	3	25	86	GT	AG	CT
2	1	47	1	3	12	88	GT	AG	CT
2	1	45	3	3	26	84	TT	AA	CC
2	1	31	1	3	8	79	GT	AG	CT
2	1	46	1	3	8	78	TT	AA	CC
2	1	32	3	3	8	84	TT	AA	CC
2	1	35	2	2	10	79	TT	AG	CC
2	2	43	3	3	21	96	GG	GG	CT
2	1	37	3	3	19	78	GT	AG	CC
2	1	45	3	3	4	88	TT	AA	CC
2	1	38	3	3	20	84	GT	AG	CC
2	1	40	1	1	23	79	GG	GG	CT
2	2	43	3	3	25	83	TT	AA	CC
2	1	47	1	1	28	83	GT	AG	CT
2	2	40	3	3	23	85	TT	AA	CC
2	2	39	3	3	18	79	TT	AA	CC
2	1	45	3	3	22	78	GT	AG	CT
2	1	50	3	3	4	90	GT	AG	CT
2	1	36	1	3	19	75	TT	AA	CC
2	1	38	1	3	20	93	GT	AG	CC
2	1	41	3	1	23	87	TT	AA	CC
2	1	45	1	3	27	85	GT	AG	CC
2	1	46	1	3	3	75	TT	AA	CC
2	1	40	3	1	24	81	GT	AG	CT
2	1	42	3	3	23	85	GT	AG	CT
2	1	46	3	3	28	70	TT	AA	CC
2	1	46	3	1	27	85	GG	GG	CT
2	1	44	1	3	25	82	TT	AA	CC
2	1	44	3	3	27	85	TT	AA	CC
2	1	45	3	3	9	79	GT	AG	CT
2	2	42	3	3	24	83	GG	GG	TT
2	1	37	3	3	17	94	TT	AA	CC
2	1	41	1	1	24	79	TT	AA	CC
2	1	48	3	3	12	82	GT	AG	CT
2	2	35	3	3	16	85	TT	AA	CC
2	1	37	3	3	15	79	TT	AA	CC
2	1	38	3	3	17	94	GG	GG	CT
2	1	41	1	1	23	79	TT	AA	CC
2	2	44	3	3	25	80	GT	AG	CT
2	1	41	1	1	25	85	GT	AG	CT
2	1	38	1	3	17	87	TT	AA	CC
2	1	39	1	3	17	77	GT	AA	CC
2	1	44	3	3	25	81	TT	AA	CC
2	1	37	3	3	13	82	TT	AA	CC
2	1	45	1	3	26	81	GT	AA	CC
2	1	42	2	3	17	82	GT	AG	CC
2	1	45	3	1	24	86	GT	AG	CT
2	1	36	1	3	18	81	GT	AG	CT
2	1	46	1	1	28	81	TT	AA	CC
2	1	46	1	1	24	86	GT	AG	CT
2	1	35	1	1	17	86	GG	AG	CC
2	1	44	1	1	23	84	GT	AG	CT
2	1	42	3	3	23	84	TT	AA	CC
2	1	41	3	1	25	84	TT	AA	CC
2	1	35	3	1	17	89	TT	AA	CC
2	1	44	3	1	24	86	GT	AG	CT
2	2	43	3	1	25	94	GT	AG	CT
2	1	44	3	3	23	82	GG	AG	CT
2	1	44	3	3	24	82	TT	AA	CC
2	1	37	1	1	18	94	GT	AG	CC
2	2	43	3	3	24	96	GT	AG	CT
2	1	43	1	1	24	86	GT	AG	CT
2	1	36	1	3	17	86	GT	AG	CT
2	1	43	3	3	25	84	TT	AA	CC
2	1	44	3	1	25	84	TT	AA	CC
2	1	44	3	3	24	82	TT	AA	CC
2	1	41	1	1	25	94	GG	GG	CT
2	1	47	1	1	26	81	GG	GG	CT
2	1	43	1	3	23	84	TT	AA	CC
2	2	42	3	3	24	96	GG	GG	TT
2	1	42	1	1	13	84	TT	AA	CC
2	1	47	1	3	25	86	TT	AA	CC
2	1	45	1	1	25	84	TT	AA	CC
2	1	44	1	1	25	81	GT	AG	CC
2	1	44	3	1	27	81	GT	AG	CT
2	1	43	1	1	23	82	TT	AA	CC
2	1	34	1	3	15	89	TT	AA	CC
2	1	47	1	1	27	81	TT	AA	CC
2	1	45	3	3	23	81	TT	AA	CC
2	1	43	1	1	23	84	TT	AA	TT
2	1	46	1	3	27	84	GT	AG	CC
2	1	35	1	3	14	81	GT	AG	CC
2	1	42	1	3	23	86	GG	AG	CC
2	1	42	1	3	25	84	TT	AA	CC
2	2	41	3	3	25	96	TT	AA	CC
2	1	40	1	1	21	89	GG	GG	TT
2	1	44	1	1	27	81	TT	AA	CC
2	1	37	2	3	16	89	GT	AG	CT
2	1	42	1	3	23	84	GT	AG	CT
2	1	47	1	1	28	78	TT	AA	CC
2	1	42	3	3	21	81	TT	AA	CC
2	1	35	3	3	16	76	TT	AA	CC
2	1	45	2	3	25	76	TT	AA	CC
2	1	41	1	1	20	81	TT	AA	CC
2	1	37	1	3	17	81	GT	AG	CT
2	2	40	3	3	21	78	TT	AA	CC
2	1	41	1	3	21	81	GT	AG	CC
2	1	34	1	1	16	81	GT	AG	CC
2	2	42	3	3	24	96	TT	AA	CC
2	2	43	3	3	22	78	TT	AA	CC
2	1	35	1	3	17	81	TT	AA	CC
2	2	34	3	3	17	81	TT	AA	CC
2	1	40	3	3	22	78	GT	AG	CC
2	1	33	1	3	16	76	TT	AA	CC
2	1	43	1	3	22	76	GT	AG	CC
2	1	41	1	3	24	76	TT	AA	CC
2	1	33	1	1	16	84	GT	AG	CT
2	1	41	1	1	23	88	GG	GG	CT
2	1	33	1	3	16	81	TT	AA	CC
2	1	40	1	3	24	93	TT	AA	CC
2	1	36	3	3	14	78	GG	AG	CC
2	1	36	1	3	16	81	GT	AG	CT
2	1	42	1	1	25	78	TT	AA	CC
2	2	36	3	3	16	94	TT	AG	CC
2	1	35	3	3	16	81	TT	AG	TT
2	1	34	1	3	16	81	GT	AG	CT
2	2	43	3	3	24	78	GT	AG	CC
2	2	42	3	3	23	86	TT	AA	CC
2	1	38	1	3	22	78	GT	AG	CT
2	1	35	1	1	17	84	GT	AG	CT
2	1	43	1	1	24	78	TT	AA	CC
2	1	44	3	1	27	84	TT	AA	CC
2	1	42	1	3	24	84	GT	GG	CC
2	1	41	3	3	24	74	TT	AA	CC
2	1	38	1	1	17	88	GT	AG	CT
2	1	43	1	1	25	78	TT	AA	CC
2	1	42	3	1	23	84	TT	AA	CC
2	1	41	1	1	22	84	TT	AA	CC
2	1	35	1	3	17	84	TT	AA	CC
2	2	45	3	3	23	80	TT	AA	CC
2	1	39	3	3	19	78	TT	AA	CC
2	1	40	1	1	22	74	GT	AG	CT
2	1	45	3	1	13	74	TT	AA	CC
2	1	38	1	3	13	84	TT	AA	CC
2	1	45	3	3	17	76	TT	AA	CC
2	1	40	3	3	15	84	TT	AA	CC
2	2	35	3	3	17	86	GT	AG	CC
2	2	44	3	3	13	93	GT	AG	CT
2	1	28	1	1	5	78	GT	AG	CT
2	1	41	1	3	18	84	TT	AA	CC
2	1	38	1	3	21	81	GT	AG	CC
2	1	44	1	3	23	88	TT	AA	CC
2	1	34	3	3	16	81	TT	AA	CC
2	1	40	3	1	21	81	TT	AA	CC
2	1	42	1	1	25	88	GT	AA	CT
2	1	41	3	3	24	93	TT	AA	CC
2	1	34	3	3	15	82	GT	AA	CT
2	1	33	3	3	14	81	TT	AA	CC
2	1	42	1	3	21	81	GT	AG	CT
2	1	42	1	3	24	81	GT	AG	CT
2	1	36	3	3	14	81	GT	AG	CC
2	1	32	3	3	14	81	GT	AG	CT
2	1	44	1	1	23	81	GT	AG	CT
2	1	38	1	3	16	81	GT	AG	CC
2	1	37	2	2	16	81	TT	AA	CC
2	1	33	1	3	14	81	TT	AA	CC
2	1	34	1	3	14	81	TT	AA	CC
2	2	33	3	3	14	81	GT	AG	CT
2	1	33	1	3	14	81	GT	AG	CT
